# Supplementary material for: Single-cell transcriptomics reveals the cell fate transitions of human dopaminergic progenitors derived from hESCs
Source: Stem Cell Res Ther. 2022 Aug 13;13:412. doi: 10.1186/s13287-022-03104-7 (PMC9375405; doi:10.1186/s13287-022-03104-7)
Supplement: Supplementary file 1 — Additional file1. Table S1: List of primers for real-time PCR. [file 13287_2022_3104_MOESM1_ESM.xlsx]

## Sheet: Table S1
Table S1. List of primers for real-time PCR.
Name	Forward primer (5′-3′)	Reverse primer (5′-3′)	Size (bp)
EN1	CGTGGCTTACTCCCCATTTA	TCTCGCTGTCTCTCCCTCTC	117
OTX2	ACAAGTGGCCAATTCACTCC	GAGGTGGACAAGGGATCTGA	122
TH	GGAAGGCCGTGCTAAACCT	GGATTTTGGCTTCAAACGTCTC	99
NR4A2	ACCACTCTTCGGGAGAATACA	GGCATTTGGTACAAGCAAGGT	175
GAPDH	TTGAGGTCAATGAAGGGGTC	GAAGGTGAAGGTCGGAGTCA	117
